# Supplementary material for: The Use of Different Cell Wall Degrading Enzymes for Pectin Extraction from Carrot Pomace, in Comparison to and in Combination with an Acid Extraction
Source: Foods. 2025 Jan 28;14(3):435. doi: 10.3390/foods14030435 (PMC11817013; doi:10.3390/foods14030435)
Supplement: Supplementary file 1 [file foods-14-00435-s001.zip]

Archive with 1 entries (1 files):
- foods-3358614-supplementary.pdf
